# Supplementary material for: Diversity of the Tellurite Resistance Gene Operon in Escherichia coli
Source: Front Microbiol. 2021 May 28;12:681175. doi: 10.3389/fmicb.2021.681175 (PMC8193136; doi:10.3389/fmicb.2021.681175)
Supplement: Supplementary file 2 [file Table_1.xlsx]

## Sheet: Table S1
Supplementary Table 1. ter operon sequences from Escherichia coli strains.
No	Strain	Serotype/Genotype	Plasmid	Accession No.	References	Country
1	11368	O26:H11		AP010953.1	Ogura, et al. Proc Natl Acad Sci USA. 106(42): 17939-17944 (2009)	Japan
2	11128	O111:H-		AP010960.1
3	12009	O103:H2		AP010958.1
4	Sakai	O157:H7		BA000007.2
5	TZ41_1P	NA	pTZ41_1P	MT604108.1	Zingali, et al. Microorganisms. 8(6): 896 (2020)	Australia
6	RM13516	O145:H28		CP006262.1	Cooper, et al. BMC Genomics.15:17 (2014)	Belgium
7	16-9255	O121:H19		CP022407.1	Robertson, et al. Genome Announc. 6(4): e01561-17 (2018)	Canada
8	MOD1-EC1634 MOD1	O174:H25		NZ_NJVB01000014.1	Gangiredla, et al. Genome Announc. 5(50): e01321-17 (2017)	Canada
9	EC2474	Og25:Hg4	pEC2474-MCR	CP021209	Zeng, et al. Sci Rep 7(1): 17885 (2017)	China
10	MOD1-EC1950 MOD1	O146:H21		NZ_NJTI01000067.1	Gangiredla, et al. Genome Announc. 5(50): e01321-17 (2017)	Germany
11	13E0780	O156:H25		CP020106.1	Geue, et al. Genome Announc. 5(19): e00321-17 (2017)	Germany
12	MBT-5	O26:H11		CP058682.2	Fiedler, et al. Microbiol Resour Announc 9(49): e00973-20 (2020)	Germany
13	APECA2	NA	pJMA2	MH208235.1	Hornsey, et al. J Med Micro. 68(1): 111-114 (2019)	Germany
14	FWSEC0009	O104:H4		CP031902.1	Tyson, et al. Genome Announc. 8(41): e00625-19 (2019)	Germany
15	646	Og91:Hg14		CP023200.1	Athira, et al. Genome Announc. 6(7): e00047-18 (2018)	India
16	FHI42	O84 (OgUT:Hg8)		LK999933.1	Haugum, et al. PLoS One. 9(10): e111788 (2014)	Norway
17	KL53	O18:H14	pKL53-L	CP030920.1	Soltys, et al. Genome Announc. 6(13): e00220-18 (2018)	Slovakia
18	155	O157:H7		CP018237.1	Shaaban, et al. Microb Genom. 2(12): e000096 (2016)	UK
19	RM13322	O103:H2		CP050498.1	Zhang, et al. Microbiol Resour Announc. 9(45): e00896-20 (2020)	USA
20	RM10042	Og43:Hg2		CP028122.1	Parker et al. Microbiol Resour Announc. 7(1): e00807-18 (2018)	USA
21	2011C-4251	O45:H2		NZ_CP027388.1	Patel et al. Genome Announc. 6(19): e00391-18 (2018)	USA
22	2013C-4991	O80:H2		NZ_CP027355.1		USA
23	2013C-4974	O5:H9		NZ_CP027587.1		USA
24	2013C-3513	O186:H11		NZ_CP027555.1		USA
25	2014C-3011	O177:H25		NZ_CP027591.1		USA
26	2013C-4187	O71:H11		NZ_CP027546.1		USA
27	2013C-3342	O117:H8		NZ_CP027766.1		USA

## Sheet: Table S2
Supplementary Table 2. ter operon sequences from Enterobacteriaceae and other families
Species	Strain	Plasmid name	Plasmid type	Accession No.	References	References
Yersinia pseudotuberculosis	Yps.F1	pYps.F1	IncHI2A	LT221036.1	1	Cabanel, et al. Int J Med Microbiol. 307(7): 371-381 (2017)
Klebsiella pneumoniae	CRE	pAN65-1	IncHI2A	MK355502.1	2	Rui, et al. 2019 (not published)
Cronobacter sakazakii	505108	p505108-MDR	IncHI2A	KY978628.1	3	Shi, et al. Virulence. 9(1): 110-120 (2018)
Citrobacter freundii	525011	p525011-HI2	IncHI2A	MF344582.1	4	Jiang et al. 2017 (not published)
Phytobacter ursingii	CAV1151	pCAV1151-296	IncHI2A	CP011601.1	5	Shepard, et al. 2015 (not published)
Salmonella enterica	SA20094620	pSA20094620.1	IncHI2A	CP030186.1	6	Bessonov, et al. Microbiol Resour Announc. 7(17): e0123-18 (2018)
Salmonella enterica	PJM1	(on the chromosome)	-	CP045038.1	7	Chang, et al. 2019, (not published)
Enterobacter hormaechei	A1	pIncHI2-1502264	IcnHI2A	CP031575.1	8	de Man et al. Cli Infect Dis. 72(3): 414-420 (2021)
Leclercia adecarboxylata	pP10164	pP10164-2	IcnHI2A	KX710093.1	9	Sun, et al. Sci Rep. 6: e33982 (2016)
Raoultella ornithinolytica	23141	p23141-3	IcnHI2A	MF788071.1	10	Feng, et al. 2017 (not published)
Proteus mirabilis	NCTC4199	(on the chromosome)	-	LR134205.1	11	Wellcome Trust Sanger Institute, Pathogen Informatics. 2018 (not published)
Yersinia pestis	KIM10+	(on the chromosome)	-	AE009952.1	12	Deng et al. J Bateriol 184(16): 4601-4611 (2002).
Pseudomonas aeruginosa	PA96	pOZ176	Not available	KC543497.1	13	Xiong, et al. Antimicrob. Agents Chemother. 57(8): 3775-3782 (2013)

## Sheet: Table S3
Supplementary Table 3. Og:Hg types, tellurite resistant genotype and phenotype, virulence profiles, and sequence types of 106 Escherichia coli strains
No	Origin	Strain	Og:Hg	ter operon type	Log2 of MIC#	stx1	stx2	eae	Sequence type							ST	ST complex	Phylogroup
									adk	fumC	gyrB	icd	mdh	purA	recA
1	Human	EHO74a	Og5:Hg9	ter-type 1	7	+	-	+										A×B1
2	Cattle	A140237	Og5:Hg9	ter-type 1	6	+	-	+	1	46	69	1	20	34	7	ST342	None	A×B1
3	Deer	HY27_2	Og7:Hg15	ter-type 1	8	-	-	-	34	36	28	25	28	16	4	ST70	None	D
4	Pig	P004-S1	Og8:Hg19	ter-type 1	7	-	+	-	6	65	5	1	9	8	6	ST201	ST469 Cplx	A×B1
5	Pig	PTK1_4	Og8:Hg9	ter-type 1	7	-	+	-	6	4	12	1	20	12	7	ST88	ST23 Cplx	B1
6	Deer	HY22_7_3	Og8:Hg30	ter-type 1	8	-	-	-	6	4	4	16	24	8	14	ST58	ST155 Cplx	A×B1
7	Deer	HY24_7	Og8:Hg48	ter-type 1	7	-	-	-	UT	UT	1	8	UT	18	6	UT	UT	A
8	Pig	PTK4_1	Og24:Hg4	ter-type 1	5	-	-	-	20	45	41	43	5	32	2	ST117	None	B2
9	Deer	HY25_1	Og26:Hg11	ter-type 1	7	-	-	+										B1
10	Cattle	A160022a	Og26:Hg11	ter-type 1	7.5	+	-	+	16	4	12	16	9	7	7	ST21	ST29 Cplx	B1
11	Human	11368	Og26:Hg11	ter-type 1	7	+	-	+										B1
12	Human	EHO22a	Og45:Hg2	ter-type 1	4	+	-	+										B1
13	Cattle	A140312	Og45:Hg2	ter-type 1	4	+	-	+	6	4	3	17	7	7	6	ST17	ST20 Cplx	B1
14	Cattle	C052-S1	Og74:Hg25	ter-type 1	7	+	-	+	77	91	7	18	65	56	65	ST333	None	B1
15	Cattle	TK2_20	Og76:Hg25	ter-type 1	7	-	-	+	77	7	72	18	53	56	7	ST300	None	B1
16	Cattle	SF011-S1	Og84:Hg2	ter-type 1	7	+	-	+	77	7	7	18	54	18	7	ST306	None	B1
17	Deer	TS21_21	Og88:Hg8	ter-type 1	7	-	-	-	6	65	32	26	9	8	2	ST297	None	B1
18	Human	OT122	Og98:Hg21	ter-type 1	6	+	-	+										B1
19	Human	EHO26b	Og98:Hg21	ter-type 1	7	+	-	+										B1
20	Cattle	A140385	Og98:Hg21	ter-type 1	6	+	-	+	77	7	7	18	54	18	7	ST306	None	B1
21	Cattle	C038-S1	Og98:Hg25	ter-type 1	7	-	+	+	1	890	69	1	20	34	480	ST6671	None	A×B1
22	Chicken	KAP39a	Og98:Hg4	ter-type 1	1	-	-	-	10	7	4	8	12	8	2	ST746	None	A×B1
23	Pig	P003-S1	Og100:Hg20	ter-type 1	6	-	+	-	10	11	1	1	8	8	2	ST2514	None	A
24	Cattle	A150071	Og103:Hg11	ter-type 1	7	+	-	+	16	4	12	16	9	7	7	ST21	ST29 Cplx	B1
25	Deer	HK9_11	Og103:Hg2	ter-type 1	7	+	-	+										B1
26	Human	12009	Og103:Hg2	ter-type 1	7	+	+	+										B1
27	Cattle	A160016	Og103:Hg2	ter-type 1	7	+	-	+	6	4	3	17	7	7	6	ST17	ST20 Cplx	B1
28	Human	EHO18a	Og103:Hg25	ter-type 1	5	+	-	+										B1
29	Cattle	C025-S1	Og103:Hg25	ter-type 1	5	+	+	+	77	7	7	18	65	56	7	ST343	None	B1
30	Cattle	C046-S1	Og108:Hg25	ter-type 1	7	+	-	+	77	7	72	18	53	56	7	ST300	None	B1
31	Cattle	A150035a	Og109:Hg10	ter-type 1	8	-	+	+	6	7	5	1	8	18	2	ST206	ST206 Cplx	A×B1
32	Human	11128	Og111:Hg8	ter-type 1	6	+	+	+										B1
33	Cattle	A160012	Og111:Hg8	ter-type 1	7	+	-	+	6	4	12	16	9	7	12	ST21	ST29 Cplx	B1
34	Human	OT102b	Og117:Hg8	ter-type 1	6	+	-	+	6	135	12	16	9	7	7	ST2836	None	B1
35	Human	OT83	Og118:Hg16	ter-type 1	7	+	-	+	16	UT	12	16	UT	7	7	UT	UT	B1
36	Deer	TS23_1a*	Og121:Hg19	ter-type 1	5	-	-	+	100	23	68	45	1	35	7	ST655	None	A×B1
37	Human	71942	Og121:Hg19	ter-type 1	4	-	+	+										A×B1
38	Human	OT105b	Og123:Hg11	ter-type 1	6	+	-	+	6	4	12	16	9	7	7	ST29	ST29 Cplx	B1
39	Cattle	SF003-S8	Og136:Hg1/12	ter-type 1	7	-	+	-	64	4	5	83	24	8	6	ST329	None	A
40	Deer	TS21_1	Og141:Hg10	ter-type 1	7	-	-	-	6	4	14	16	24	8	14	ST155	ST 155 Cplx	B2
41	Cattle	A150073	Og145:Hg28	ter-type 1	6	+	-	+	19	23	18	24	21	2	16	ST32	ST32 Cplx	ABD
42	Deer	TS21_11	Og147:Hg7	ter-type 1	7	-	-	-	6	19	3	135	11	8	6	ST2521	None	B1
43	Cattle	A140480	Og156:Hg25	ter-type 1	6	+	-	+	77	7	7	18	53	56	7	ST5343	None	B1
44	Human	OT38b	Og156:Hg25	ter-type 1	7	+	-	+										B1
45	Cattle	A140219	Og157:Hg7	ter-type 1	6	-	+	+	12	2	8	12	15	2	2	ST11	ST11 Cplx	E
46	Cattle	A140271a	Og157:Hg7	ter-type 1	4	+	-	+										E
47	Human	Sakai	Og157:Hg7	ter-type 1	6	+	+	+										E
48	Deer	HY27_1	Og159:Hg28	ter-type 1	7	-	-	-	6	19	3	16	9	8	6	ST196	None	A×B1
49	Deer	TS21_2	Og174:Hg37	ter-type 1	7	-	-	-	83	262	136	1384	999	1	157	UT	UT	ABD
50	Deer	HK17_6	Og177:Hg25	ter-type 1	6	-	-	+										A×B1
51	Cattle	SF010-S2	Og177:Hg25	ter-type 1	6	-	+	+										A×B1
52	Human	EHO13	Og177:Hg25	ter-type 1	6	-	+	+										A×B1
53	Cattle	A140410	Og177:Hg25	ter-type 1	7	-	+	+	1	46	123	1	20	34	7	ST659	None	A×B1
54	Cattle	A140465a	Og177:Hg25	ter-type 1	4	-	+	+										A×B1
55	Deer	HY28_2	Og180:Hg14	ter-type 1	7	-	-	-	6	4	5	18	11	8	6	ST1642	None	B1
56	Human	OT26b	Og182:Hg25	ter-type 1	7	+	-	+										B1
57	Cattle	A140150	Og182:Hg25	ter-type 1	7	-	+	+	77	7	72	18	53	56	7	ST300	None	B1
58	Cattle	A140265	Og187:Hg28	ter-type 1	7	+	+	-	6	4	5	26	7	8	14	ST200	ST40 Cplx	B1
59	Deer	HK15_1	Og8+Og147:Hg19	ter-type 1	8	-	-	-	6	196	4	1	24	3	926	UT	UT	A×B1
60	Cattle	A140199	OgGp7:H25	ter-type 1	7	-	+	-	197	116	55	214	35	40	145	ST2715	None	D
63	Human	OT9a	OgN3:Hg2	ter-type 1	7	-	+	+	6	4	3	18	7	7	6	ST20	ST20 Cplx	B1
64	Human	OT11b	OgN9:Hg2	ter-type 1	7	+	-	+	77	7	7	18	54	18	7	ST306	None	B1
61	Human	OT27b	OgN10:Hg45	ter-type 1	6	-	+	-										D
62	Cattle	A160006	OgN10:Hg45	ter-type 1	6	-	+	-	52	116	55	101	113	40	38	ST770	None	D
66	Deer	HK1_12	OgN13:Hg7	ter-type 1	7	-	-	-	9	23	5	1	522	8	381	ST100	None	A×B1
65	Deer	HY24_22	OgSB9:Hg7	ter-type 1	8	-	-	-	6	19	3	16	7	8	2	ST6419	None	A×B1
67	Cattle	A160021a	Og84:Hg2	ter-type 1, ter-type 2	7	+	-	+	77	7	7	18	54	18	7	ST306	None	B1
68	Cattle	A150077	Og84:Hg2	ter-type 1, ter-type 2	8	+	-	+										B1
69	Chicken	SAP32	Og8:Hg4	ter-type 2	5	-	-	-	20	45	41	43	5	32	2	ST117	None	B2
70	Chicken	SAP45	Og8:Hg9	ter-type 2	4.5	-	-	-	6	4	12	1	20	12	7	ST88	ST23 Cplx	B1
71	Pig	PTK1_15	Og22:Hg32	ter-type 2	7	-	+	-	UT	11	4	8	8	8	2	UT	UT	A
72	Pig	PTK3_1	Og35:Hg10	ter-type 2	8	-	-	-	9	6	33	UT	24	8	7	UT	UT	A×B1
73	Chicken	SAP06	Og45:Hg21	ter-type 2	7	-	-	-	6	4	12	16	24	8	14	ST616	ST155 Cplx	A×B1
74	Chicken	APJ13a*	Og83:Hg42	ter-type 2	5	-	-	-	92	231	UT	96	70	58	2	UT	UT	ABD
75	Human	COE029	Og88:Hg7	ter-type 2	7	-	-	-	410	153	188	83	7	8	6	ST4980	None	A
76	Cattle	KB6_20	Og115:Hg21	ter-type 2	7	+	-	-	43	41	15	18	11	7	6	ST101	ST101 Cplx	B1
78	Human	OT88a*	Og136:Hg16	ter-type 2	7	+	-	-	64	4	5	83	24	8	6	ST329	None	A
79	Chicken	APJ95a*	Og161:Hg4	ter-type 2	5	-	-	-	20	45	41	43	5	32	2	ST117	None	B2
80	Human	EHECOUT60a	Og183:Hg18	ter-type 2	7	+	-	-	20	45	41	43	5	50	46	ST657	None	B2
81	Chicken	SAP09	OgN13:Hg21	ter-type 2	6	-	-	-	6	4	12	16	24	8	14	ST616	ST 155 Cplx	A×B1
77	Chicken	SAP66	OgN13:Hg21	ter-type 2	7	-	-	-										A×B1
82	Human	EHO50a*	Og128ac:Hg2	ter-type 3	7.5	+	+	-	502	6	14	21	117	7	7	UT	UT	B1
83	Cattle	A160019a*	Og8:Hg7	ter-type 3	7	-	+	-	6	4	5	18	11	8	6	ST1642	None	B1
84	Cattle	A150083a	Og9:Hg19	ter-type 3	7	-	+	-	9	65	5	1	9	13	6	ST162	ST469 Cplx	A×B1
85	Cattle	A140478a*	Og22:Hg8	ter-type 3	5.5	+	+	-	6	19	3	26	11	8	6	ST446	ST466 Cplx	B1
86	Human	OT71a*	Og130:Hg11	ter-type 3	7.5	+	+	-	6	65	32	26	9	8	6	ST297	None	B1
87	Cattle	SF004-S2a*	Og168:Hg19	ter-type 3	6	-	+	-	6	19	3	26	9	8	6	ST718	None	B1
88	Human	OT77b	Og174:Hg8	ter-type 3	7	+	-	-	6	19	3	10	9	23	6	ST11209	None	A×B1
89	Cattle	A140466	OgGp11:Hg19	ter-type 3	5.5	+	+	-	6	19	15	16	9	8	7	ST443	ST205 Cplx	A×B1
90	Deer	HK8_13	Og10:Hg45	ter-type 4	5	-	-	-	373	453	305	283	224	16	420	UT	UT	D
91	Deer	HK13_12	Og10:Hg45	ter-type 4	5	-	+	-										D
92	Deer	TS15_13	Og21:Hg25	ter-type 4	4	+	-	-	6	4	14	16	24	8	14	ST155	ST 155 Cplx	A×B1
93	Deer	HK11_21a	Og22:Hg16	ter-type 4	6	-	+	-	6	4	12	1	9	2	7	ST295	None	B1
94	Deer	HK6_1	Og43:Hg25	ter-type 4	5	-	-	-	6	29	5	26	24	8	6	ST937	None	B1
95	Deer	HY25_18a	Og54:Hg45	ter-type 4	6	-	-	-	13	39	19	36	30	14	82	ST491	None	B2
96	Deer	TS15_1a	Og103:Hg14	ter-type 4	4	-	+	-	6	8	32	159	9	23	381	ST8935	None	A
97	Deer	TS09_1	Og131:Hg45	ter-type 4	6	-	-	-	13	39	19	36	30	14	82	ST491	None	B2
98	Deer	GST1_25a	Og146:Hg21	ter-type 4	4	+	+	-	6	95	33	18	9	8	14	ST442	None	B1
99	Human	OT84	Og146:Hg21	ter-type 4	5	-	+	-										B1
100	Deer	GST1_30a	Og146:Hg28	ter-type 4	5	-	+	-	130	45	41	22	7	50	45	ST738	None	B2
101	Deer	HK3_1	Og146:Hg28	ter-type 4	5	-	-	-										B2
102	Deer	TS12_1	Og174:Hg8	ter-type 4	5	+	+	-	6	6	5	9	9	8	2	ST13	ST13 Cplx	A×B1
103	Deer	HK16_2	OgGp15:Hg14	ter-type 4	5	-	-	-	83	192	26	12	159	153	157	UT	UT	ABD
104	Deer	HY28_7a*	OgGp8:Hg4	ter-type 4	7	-	-	-	6	4	4	18	24	5	14	ST56	ST155 Cplx	B1
105	Deer	HK11_13	OgGp8:Hg4	ter-type 4	4	-	-	-										B1
106	Deer	HK14_1	OgUT:Hg2	ter-type 4	5	-	-	-	6	29	5	26	24	8	6	ST937	None	B1
#	Minimum inhibitory concentration from three independent experiments with six replicates
a	Nearly complete genome sequenced by illumina and nanopore
a*	Completed genome sequenced by illumina and nanopore
b	Draft genome sequenced by illumina
+	Presence of indicated gene
-	Absence of indicated gene
ST	Sequence type that is a unique combination for each of the seven loci
ST complex	Groups of at least 3 STs sharing 6 alleles in pair-wise comparisons (https://enterobase.readthedocs.io/en/latest/mlst/mlst-legacy-info-ecoli.html)
UT	untypeable

## Sheet: Table S4
Supplementary Table 4. Primer sequences designed in this study
ter operon type	Target gene	Primer	Sequence (5' - 3')	PCR product (bp)
universal	terA	terA_uni_F	ATCTTTCCATCGACGTGGAG	555
		terA_uni_R	ACTCGCCGTCTGATACATCA
ter-type 1	terE	TeR 1_1F	TCTGGGGCTGTTAATTCAGCCT	602
		TeR 1_R	GAAGCAAGCGCTGACAGA
ter-type 2	terE	TeR 2_F	TTCCGTGTTCGCAGTAGGC	336 or 338
		TeR 2_R	TAGCGGTTTCGGTTGAGGCA
ter-type 3	terZ & terA	TeR 3_2F	GCAAACTGGAATCCACCTGT	531
		TeR 3_2R	CGTGGCTGACCATAGAAA
ter-type 4	terD	TeR 4_4F	CTCGCAAGCGTTATTTTCCCC	406
		TeR 4_4R	TGTCAGACGGGACAGTATCA

## Sheet: Table S5
Supplementary Table 5. Tellurite resistant phenotypes of 106 Escherichia coli strains
No.	Strain	Og:Hg	ter operon type	MICa 1	MIC 2	MIC 3	MIC 4	MIC 5	MIC 6	Log2 MIC 1	Log2 MIC 2	Log2 MIC 3	Log2 MIC 4	Log2 MIC 5	Log2 MIC 6	Medianb
1	EHO74	Og5:Hg9	ter-type 1	128	128	128	128	128	128	7	7	7	7	7	7	7
2	A140237	Og5:Hg9	ter-type 1	128	64	64	64	64	64	7	6	6	6	6	6	6
3	HY27_2	Og7:Hg15	ter-type 1	256	256	256	256	256	256	8	8	8	8	8	8	8
4	P004-S1	Og8:Hg19	ter-type 1	64	128	128	128	128	64	6	7	7	7	7	6	7
5	PTK1_4	Og8:Hg9	ter-type 1	256	128	256	256	256	128	8	7	8	8	8	7	8
6	HY22_7_3	Og8:Hg30	ter-type 1	128	128	256	128	256	128	7	7	8	7	8	7	7
7	HY24_7	Og8:Hg48	ter-type 1	128	128	64	128	128	128	7	7	6	7	7	7	7
8	PTK4_1	Og24:Hg4	ter-type 1	32	32	32	64	32	32	5	5	5	6	5	5	5
9	HY25_1	Og26:Hg11	ter-type 1	64	128	128	128	128	128	6	7	7	7	7	7	7
10	A160022	Og26:Hg11	ter-type 1	128	256	128	128	256	256	7	8	7	7	8	8	7.5
11	11368	Og26:Hg11	ter-type 1	256	128	128	128	128	128	8	7	7	7	7	7	7
12	EHO22	Og45:Hg2	ter-type 1	16	16	16	16	16	16	4	4	4	4	4	4	4
13	A140312	Og45:Hg2	ter-type 1	16	16	16	16	16	16	4	4	4	4	4	4	4
14	C052-S1	Og74:Hg25	ter-type 1	128	128	128	128	128	128	7	7	7	7	7	7	7
15	TK2_20	Og76:Hg25	ter-type 1	128	128	128	128	256	128	7	7	7	7	8	7	7
16	SF011-S1	Og84:Hg2	ter-type 1	64	128	128	128	128	128	6	7	7	7	7	7	7
17	TS21_21	Og88:Hg8	ter-type 1	128	128	128	128	128	128	7	7	7	7	7	7	7
18	OT122	Og98:Hg21	ter-type 1	64	64	64	64	64	64	6	6	6	6	6	6	6
19	EHO26	Og98:Hg21	ter-type 1	128	128	128	128	128	128	7	7	7	7	7	7	7
20	A140385	Og98:Hg21	ter-type 1	64	64	64	64	64	64	6	6	6	6	6	6	6
21	C038-S1	Og98:Hg25	ter-type 1	64	128	128	128	128	128	6	7	7	7	7	7	7
22	KAP39	Og98:Hg4	ter-type 1	4	2	2	2	2	2	2	1	1	1	1	1	1
23	P003-S1	Og100:Hg20	ter-type 1	64	128	64	64	128	64	6	7	6	6	7	6	6
24	A150071	Og103:Hg11	ter-type 1	256	128	128	128	128	128	8	7	7	7	7	7	7
25	HK9_11	Og103:Hg2	ter-type 1	256	128	128	128	128	128	8	7	7	7	7	7	7
26	12009	Og103:Hg2	ter-type 1	128	128	128	128	128	128	7	7	7	7	7	7	7
27	A160016	Og103:Hg2	ter-type 1	128	128	128	64	128	64	7	7	7	6	7	6	7
28	EHO18	Og103:Hg25	ter-type 1	32	32	32	32	32	32	5	5	5	5	5	5	5
29	C025-S1	Og103:Hg25	ter-type 1	32	32	64	32	32	64	5	5	6	5	5	6	5
30	C046-S1	Og108:Hg25	ter-type 1	128	128	128	128	128	128	7	7	7	7	7	7	7
31	A150035	Og109:Hg10	ter-type 1	256	256	256	256	256	256	8	8	8	8	8	8	8
32	11128	Og111:Hg8	ter-type 1	64	64	64	64	64	64	6	6	6	6	6	6	6
33	A160012	Og111:Hg8	ter-type 1	128	128	128	128	128	128	7	7	7	7	7	7	7
34	OT102	Og117:Hg8	ter-type 1	64	64	64	64	64	64	6	6	6	6	6	6	6
35	OT83	Og118:Hg16	ter-type 1	128	128	128	128	128	128	7	7	7	7	7	7	7
36	TS23_1	Og121:Hg19	ter-type 1	16	16	16	16	16	16	4	4	4	4	4	4	4
37	71942	Og121:Hg19	ter-type 1	16	16	16	16	16	32	4	4	4	4	4	5	4
38	OT105	Og123:Hg11	ter-type 1	64	64	64	64	64	128	6	6	6	6	6	7	6
39	SF003-S8	Og136:Hg1/12	ter-type 1	128	128	128	128	128	128	7	7	7	7	7	7	7
40	TS21_1	Og141:Hg10	ter-type 1	128	128	128	128	128	128	7	7	7	7	7	7	7
41	A150073	Og145:Hg28	ter-type 1	128	64	64	64	64	128	7	6	6	6	6	7	6
42	TS21_11	Og147:Hg7	ter-type 1	128	128	128	128	128	128	7	7	7	7	7	7	7
43	A140480	Og156:Hg25	ter-type 1	64	64	64	64	64	64	6	6	6	6	6	6	6
44	OT38	Og156:Hg25	ter-type 1	128	128	64	128	128	128	7	7	6	7	7	7	7
45	A140219	Og157:Hg7	ter-type 1	64	64	64	64	64	64	6	6	6	6	6	6	6
46	A140271	Og157:Hg7	ter-type 1	16	16	16	16	16	16	4	4	4	4	4	4	4
47	Sakai	Og157:Hg7	ter-type 1	64	64	64	64	64	128	6	6	6	6	6	7	6
48	HY27_1	Og159:Hg28	ter-type 1	128	128	128	128	128	128	7	7	7	7	7	7	7
49	TS21_2	Og174:Hg37	ter-type 1	128	128	128	128	128	128	7	7	7	7	7	7	7
50	HK17_6	Og177:Hg25	ter-type 1	32	64	64	64	64	64	5	6	6	6	6	6	6
51	SF010-S2	Og177:Hg25	ter-type 1	64	64	64	64	128	64	6	6	6	6	7	6	6
52	EHO13	Og177:Hg25	ter-type 1	64	64	64	64	64	128	6	6	6	6	6	7	6
53	A140410	Og177:Hg25	ter-type 1	128	128	128	128	128	128	7	7	7	7	7	7	7
54	A140465	Og177:Hg25	ter-type 1	16	16	16	16	32	32	4	4	4	4	5	5	4
55	HY28_2	Og180:Hg14	ter-type 1	128	128	128	128	128	128	7	7	7	7	7	7	7
56	OT26	Og182:Hg25	ter-type 1	128	128	128	128	128	128	7	7	7	7	7	7	7
57	A140150	Og182:Hg25	ter-type 1	128	128	128	128	128	128	7	7	7	7	7	7	7
58	A140265	Og187:Hg28	ter-type 1	128	128	128	128	128	128	7	7	7	7	7	7	7
59	HK15_1	Og8+Og147:Hg19	ter-type 1	256	256	128	256	256	256	8	8	7	8	8	8	8
60	A140199	OgGp7:H25	ter-type 1	128	128	128	128	128	128	7	7	7	7	7	7	7
61	OT9	OgN3:Hg2	ter-type 1	128	128	128	128	128	128	7	7	7	7	7	7	7
62	OT11	OgN9:Hg2	ter-type 1	128	128	64	128	128	128	7	7	6	7	7	7	7
63	OT27	OgN10:Hg45	ter-type 1	64	64	64	64	64	64	6	6	6	6	6	6	6
64	A160006	OgN10:Hg45	ter-type 1	64	64	64	64	64	64	6	6	6	6	6	6	6
65	HK1_12	OgN13:Hg7	ter-type 1	128	128	128	128	128	128	7	7	7	7	7	7	7
66	HY24_22	OgSB39:Hg7	ter-type 1	256	256	256	256	256	256	8	8	8	8	8	8	8
67	A160021	Og84:Hg2	ter-type 1, ter-type 2	128	64	128	128	128	128	7	6	7	7	7	7	7
68	A150077	Og84:Hg2	ter-type 1, ter-type 2	256	256	256	256	256	256	8	8	8	8	8	8	8
69	SAP32	Og8:Hg4	ter-type 2	32	32	32	32	32	32	5	5	5	5	5	5	5
70	SAP45	Og8:Hg9	ter-type 2	16	16	32	16	32	32	4	4	5	4	5	5	4.5
71	PTK1_15	Og22:Hg32	ter-type 2	128	128	128	128	64	64	7	7	7	7	6	6	7
72	PTK3_1	Og35:Hg10	ter-type 2	256	256	256	128	256	128	8	8	8	7	8	7	8
73	SAP06	Og45:Hg21	ter-type 2	128	128	128	64	64	128	7	7	7	6	6	7	7
74	APJ13	Og83:Hg42	ter-type 2	32	32	32	32	32	32	5	5	5	5	5	5	5
75	COE029	Og88:Hg7	ter-type 2	128	128	128	128	128	128	7	7	7	7	7	7	7
76	KB6_20	Og115:Hg21	ter-type 2	128	128	128	128	128	64	7	7	7	7	7	6	7
77	SAP09	OgN13:Hg21	ter-type 2	128	64	64	64	128	64	7	6	6	6	7	6	6
78	SAP66	OgN13:Hg21	ter-type 2	128	128	128	64	128	128	7	7	7	6	7	7	7
79	OT88	Og136:Hg16	ter-type 2	256	128	128	128	256	128	8	7	7	7	8	7	7
80	APJ95	Og161:Hg4	ter-type 2	32	32	32	32	32	32	5	5	5	5	5	5	5
81	EHECOUT60	Og183:Hg18	ter-type 2	128	128	128	128	128	128	7	7	7	7	7	7	7
82	A160019	Og8:Hg7	ter-type 3	128	128	128	128	128	128	7	7	7	7	7	7	7
83	A150083	Og9:Hg19	ter-type 3	128	128	128	128	256	128	7	7	7	7	8	7	7
84	A140478	Og22:Hg8	ter-type 3	64	32	64	32	32	64	6	5	6	5	5	6	5.5
85	EHO50	Og128ac:Hg2	ter-type 3	128	256	256	128	256	128	7	8	8	7	8	7	7.5
86	OT71	Og130:Hg11	ter-type 3	256	256	128	128	256	128	8	8	7	7	8	7	7.5
87	SF004-S2	Og168:Hg19	ter-type 3	64	128	64	64	64	64	6	7	6	6	6	6	6
88	OT77	Og174:Hg8	ter-type 3	128	128	128	128	128	128	7	7	7	7	7	7	7
89	A140466	OgGp11:Hg19	ter-type 3	64	64	32	32	64	32	6	6	5	5	6	5	5.5
90	HK8_13	Og10:Hg36	ter-type 4	32	32	32	32	32	32	5	5	5	5	5	5	5
91	HK13_12	Og10:Hg45	ter-type 4	16	32	32	32	32	32	4	5	5	5	5	5	5
92	TS15_13	Og21:Hg25	ter-type 4	16	16	16	16	16	16	4	4	4	4	4	4	4
93	HK11_21	Og22:Hg16	ter-type 4	32	64	64	32	64	64	5	6	6	5	6	6	6
94	HK6_1	Og43:Hg25	ter-type 4	32	32	32	32	32	32	5	5	5	5	5	5	5
95	HY25_18	Og54:Hg45	ter-type 4	64	64	64	64	64	64	6	6	6	6	6	6	6
96	TS15_1	Og103:Hg14	ter-type 4	8	16	16	16	16	8	3	4	4	4	4	3	4
97	TS09_1	Og131:Hg45	ter-type 4	64	64	64	64	64	64	6	6	6	6	6	6	6
98	GST1_25	Og146:Hg21	ter-type 4	16	16	16	16	16	16	4	4	4	4	4	4	4
99	OT84	Og146:Hg21	ter-type 4	32	32	32	16	32	32	5	5	5	4	5	5	5
100	GST1_30	Og146:Hg28	ter-type 4	32	32	32	32	32	32	5	5	5	5	5	5	5
101	HK3_1	Og146:Hg28	ter-type 4	32	32	32	32	32	32	5	5	5	5	5	5	5
102	TS12-1	Og174:Hg8	ter-type 4	32	32	32	32	32	32	5	5	5	5	5	5	5
103	HK16_2	OgGp15:Hg14	ter-type 4	64	32	32	32	32	32	6	5	5	5	5	5	5
104	HY28_7	OgGp8:Hg4	ter-type 4	128	128	128	128	128	128	7	7	7	7	7	7	7
105	HK11_13	OgGp8:Hg4	ter-type 4	16	16	16	16	16	16	4	4	4	4	4	4	4
106	HK14_1	OgUT:Hg2	ter-type 4	32	32	64	32	64	32	5	5	6	5	6	5	5
a Minimum inhibitory concentration of potassium tellurite (mg/ml)
b Median of log2 values of six replicates

## Sheet: Table S1_phenotype
No	Origin	Strain	Og:Hg	ter operon genotype	Plate 1	Plate 2	Plate 1	Plate 2	Plate 1	Plate 2	MIC 1	MIC 2	MIC 3	MIC 4	MIC 5	MIC 6	Log2 MIC 1	Log2 MIC 2	Log2 MIC 3	Log2 MIC 4	Log2 MIC 5	Log2 MIC 6	Median Log2
1	Pig	P003-S1	Og100:Hg20	I	3	2	3	3	2	3	64	128	64	64	128	64	6	7	6	6	7	6	6
2	Cattle	A150071	Og103:Hg11	I	1	2	2	2	2	2	256	128	128	128	128	128	8	7	7	7	7	7	7
3	Wild deer	HK9_11	Og103:Hg2	I	1	2	2	2	2	2	256	128	128	128	128	128	8	7	7	7	7	7	7
4	Human	O103	Og103:Hg2	I	2	2	2	2	2	2	128	128	128	128	128	128	7	7	7	7	7	7	7
5	Cattle	A160016	Og103:Hg2	I	2	2	2	3	2	3	128	128	128	64	128	64	7	7	7	6	7	6	7
6	Human	EHO18	Og103:Hg25	I	4	4	4	4	4	4	32	32	32	32	32	32	5	5	5	5	5	5	5
7	Cattle	C025-S1	Og103:Hg25	I	4	4	5	5	4	3	32	32	16	16	32	64	5	5	4	4	5	6	5
8	Cattle	C046-S1	Og108:Hg25	I	2	2	2	2	2	2	128	128	128	128	128	128	7	7	7	7	7	7	7
9	Cattle	A150035	Og109:Hg10	I	1	1	2	2	1	1	256	256	128	128	256	256	8	8	7	7	8	8	8
10	Human	O111	Og111:Hg8	I	3	3	3	3	3	3	64	64	64	64	64	64	6	6	6	6	6	6	6
11	Cattle	A160012	Og111:Hg8	I	2	2	2	2	2	2	128	128	128	128	128	128	7	7	7	7	7	7	7
12	Human	OT102	Og117:Hg8	I	3	3	3	3	3	3	64	64	64	64	64	64	6	6	6	6	6	6	6
13	Human	OT83	Og118:Hg16	I	2	2	2	2	2	2	128	128	128	128	128	128	7	7	7	7	7	7	7
14	Wild deer	TS19_1	Og121:Hg19	I	5	4	4	4	4	4	16	32	32	32	32	32	4	5	5	5	5	5	5
15	Human	O121	Og121:Hg19	I	5	5	5	5	5	4	16	16	16	16	16	32	4	4	4	4	4	5	4
16	Human	OT105	Og123:Hg11	I	3	3	3	3	3	2	64	64	64	64	64	128	6	6	6	6	6	7	6
17	Cattle	SF003-S8	Og136:Hg1/12	I	2	2	2	2	2	2	128	128	128	128	128	128	7	7	7	7	7	7	7
18	Wild deer	TS21_1	Og141:Hg10	I	2	2	2	2	2	2	128	128	128	128	128	128	7	7	7	7	7	7	7
19	Cattle	A150073	Og145:Hg28	I	2	3	3	3	3	2	128	64	64	64	64	128	7	6	6	6	6	7	6
20	Wild deer	TS21_11	Og147:Hg7	I	2	2	2	2	2	2	128	128	128	128	128	128	7	7	7	7	7	7	7
21	Cattle	A140480	Og156:Hg25	I	3	3	3	3	2	2	64	64	64	64	128	128	6	6	6	6	7	7	6
22	Human	OT38	Og156:Hg25	I	2	2	3	3	2	2	128	128	64	64	128	128	7	7	6	6	7	7	7
23	Cattle	A140219	Og157:Hg7	I	3	3	4	4	3	3	64	64	32	32	64	64	6	6	5	5	6	6	6
24	Cattle	A140271	Og157:Hg7	I	5	5	5	5	5	5	16	16	16	16	16	16	4	4	4	4	4	4	4
25	Human	Sakai	Og157:Hg7	I	3	3	3	3	3	2	64	64	64	64	64	128	6	6	6	6	6	7	6
26	Wild deer	HY27_1	Og159:Hg28	I	1	1	2	2	2	2	256	256	128	128	128	128	8	8	7	7	7	7	7
27	Wild deer	TS21_2	Og174:Hg37	I	2	2	2	2	2	2	128	128	128	128	128	128	7	7	7	7	7	7	7
28	Wild deer	HK17_6	Og177:Hg25	I	4	3	3	3	3	3	32	64	64	64	64	64	5	6	6	6	6	6	6
29	Cattle	SF010-S2	Og177:Hg25	I	3	3	3	3	2	3	64	64	64	64	128	64	6	6	6	6	7	6	6
30	Human	EHO13	Og177:Hg25	I	2	2	3	3	3	2	128	128	64	64	64	128	7	7	6	6	6	7	6.5
31	Cattle	A140410	Og177:Hg25	I	2	2	2	2	2	2	128	128	128	128	128	128	7	7	7	7	7	7	7
32	Cattle	A140465	Og177:Hg25	I	5	5	5	5	4	4	16	16	16	16	32	32	4	4	4	4	5	5	4
33	Wild deer	HY28_2	Og180:Hg14	I	2	2	2	2	2	2	128	128	128	128	128	128	7	7	7	7	7	7	7
34	Human	OT26	Og182:Hg25	I	2	2	3	3	2	2	128	128	64	64	128	128	7	7	6	6	7	7	7
35	Cattle	A140150	Og182:Hg25	I	2	2	2	2	2	2	128	128	128	128	128	128	7	7	7	7	7	7	7
36	Cattle	A140265	Og187:Hg28	I	2	2	2	2	2	2	128	128	128	128	128	128	7	7	7	7	7	7	7
37	Pig	PTK1_15	Og22:Hg32	I	2	2	2	2	3	3	128	128	128	128	64	64	7	7	7	7	6	6	7
38	Pig	PTK4_1	Og24:Hg4	I	4	4	4	3	4	4	32	32	32	64	32	32	5	5	5	6	5	5	5
39	Wild deer	HY25_1	Og26:Hg11	I	3	2	2	2	2	2	64	128	128	128	128	128	6	7	7	7	7	7	7
40	Cattle	A160022	Og26:Hg11	I	2	1	2	2	1	1	128	256	128	128	256	256	7	8	7	7	8	8	7.5
41	Human	O26	Og26:Hg11	I	1	2	2	2	2	2	256	128	128	128	128	128	8	7	7	7	7	7	7
42	Human	EHO22	Og45:Hg2	I	5	5	5	5	5	5	16	16	16	16	16	16	4	4	4	4	4	4	4
43	Cattle	A140312	Og45:Hg2	I	5	5	5	5	5	5	16	16	16	16	16	16	4	4	4	4	4	4	4
44	Human	EHO74	Og5:Hg9	I	2	2	2	2	2	2	128	128	128	128	128	128	7	7	7	7	7	7	7
45	Cattle	A140237	Og5:Hg9	I	2	3	3	3	3	3	128	64	64	64	64	64	7	6	6	6	6	6	6
46	Cattle	C052-S1	Og74:Hg25	I	2	2	3	3	2	2	128	128	64	64	128	128	7	7	6	6	7	7	7
47	Cattle	TK2_20	Og76:Hg25	I	2	2	2	2	1	2	128	128	128	128	256	128	7	7	7	7	8	7	7
48	Pig	P004-S1	Og8:Hg19	I	3	2	2	2	2	3	64	128	128	128	128	64	6	7	7	7	7	6	7
49	Chicken	SAP32	Og8:Hg4	I	4	4	3	3	4	4	32	32	64	64	32	32	5	5	6	6	5	5	5
50	Pig	PTK1_4	Og8:Hg9	I	2	2	3	3	2	2	128	128	64	64	128	128	7	7	6	6	7	7	7
51	Chicken	SAP45	Og8:Hg9	I	5	5	4	5	4	4	16	16	32	16	32	32	4	4	5	4	5	5	4.5
52	Wild deer	HK15_1	Og8+147	I	1	1	2	1	1	1	256	256	128	256	256	256	8	8	7	8	8	8	8
53	Cattle	A160021	Og84:Hg2	I	2	3	2	2	2	2	128	64	128	128	128	128	7	6	7	7	7	7	7
54	Cattle	A150077	Og84:Hg2	I	1	1	1	1	1	1	256	256	256	256	256	256	8	8	8	8	8	8	8
55	Cattle	SF011-S1	Og84:Hg2	I	3	2	2	2	2	2	64	128	128	128	128	128	6	7	7	7	7	7	7
56	Wild deer	TS21_21	Og88:Hg8	I	2	2	2	2	2	2	128	128	128	128	128	128	7	7	7	7	7	7	7
57	Human	OT122	Og98:Hg21	I	3	3	3	3	3	3	64	64	64	64	64	64	6	6	6	6	6	6	6
58	Human	EHO26	Og98:Hg21	I	2	2	3	3	2	2	128	128	64	64	128	128	7	7	6	6	7	7	7
59	Cattle	A140385	Og98:Hg21	I	3	3	3	3	3	3	64	64	64	64	64	64	6	6	6	6	6	6	6
60	Cattle	C038-S1	Og98:Hg25	I	3	2	2	2	2	2	64	128	128	128	128	128	6	7	7	7	7	7	7
61	Cattle	A140199	OgGp7:H25	I	2	2	2	2	2	2	128	128	128	128	128	128	7	7	7	7	7	7	7
62	Human	OT27	OgN10:Hg45	I	3	3	3	3	2	2	64	64	64	64	128	128	6	6	6	6	7	7	6
63	Cattle	A160006	OgN10:Hg45	I	3	3	3	3	3	3	64	64	64	64	64	64	6	6	6	6	6	6	6
64	Human	OT9	OgN3:Hg2	I	2	2	2	2	2	2	128	128	128	128	128	128	7	7	7	7	7	7	7
65	Human	OT11	OgN9:Hg2	I	2	2	3	3	2	2	128	128	64	64	128	128	7	7	6	6	7	7	7
66	Wild deer	HK1_12	OgUT:Hg7	I	3	3	2	2	2	2	64	64	128	128	128	128	6	6	7	7	7	7	7
67	Cattle	KB6_20	Og115:Hg21	II	2	2	2	2	2	3	128	128	128	128	128	64	7	7	7	7	7	6	7
68	Chicken	SAP66	Og115:Hg21	II	2	2	2	3	2	2	128	128	128	64	128	128	7	7	7	6	7	7	7
69	Human	OT88	Og136:Hg16	II	1	2	2	2	1	2	256	128	128	128	256	128	8	7	7	7	8	7	7
70	Human	EHECOUT60	Og183:Hg18	II	2	2	2	2	2	2	128	128	128	128	128	128	7	7	7	7	7	7	7
71	Pig	PTK3_1	Og35:Hg10	II	1	1	1	2	1	2	256	256	256	128	256	128	8	8	8	7	8	7	8
72	Chicken	SAP06	Og45:Hg21	II	2	2	2	3	3	2	128	128	128	64	64	128	7	7	7	6	6	7	7
73	Wild deer	HY27_2	Og7:Hg15	II	1	1	1	1	1	1	256	256	256	256	256	256	8	8	8	8	8	8	8
74	Wild deer	HY22_7_3	Og8:Hg30	II	1	2	1	1	1	2	256	128	256	256	256	128	8	7	8	8	8	7	8
75	Wild deer	HY24_7	Og8:Hg48	II	2	2	1	2	1	2	128	128	256	128	256	128	7	7	8	7	8	7	7
76	Human	COE029	Og88:Hg7	II	2	2	2	2	2	2	128	128	128	128	128	128	7	7	7	7	7	7	7
77	Wild deer	HY24_22	OgSB39:Hg7	II	1	1	1	1	1	1	256	256	256	256	256	256	8	8	8	8	8	8	8
78	Chicken	SAP09	OgUT:Hg21	II	2	3	3	3	2	3	128	64	64	64	128	64	7	6	6	6	7	6	6
79	Human	EHO50	Og128ac:Hg2	III	2	1	1	2	1	2	128	256	256	128	256	128	7	8	8	7	8	7	7.5
80	Human	OT71	Og130:Hg11	III	1	1	2	2	1	2	256	256	128	128	256	128	8	8	7	7	8	7	7.5
81	Cattle	SF004-S2	Og168:Hg19	III	3	2	2	2	1	3	64	128	128	128	256	64	6	7	7	7	8	6	7
82	Human	OT77	Og174:Hg8 C	III	2	2	2	2	2	2	128	128	128	128	128	128	7	7	7	7	7	7	7
83	Cattle	A140478	Og22:Hg8	III	3	4	3	4	4	4	64	32	64	32	32	32	6	5	6	5	5	5	5
84	Cattle	A160019	Og8:Hg7	III	2	2	2	2	2	2	128	128	128	128	128	128	7	7	7	7	7	7	7
85	Cattle	A150083	Og9:Hg19	III	2	2	2	2	1	2	128	128	128	128	256	128	7	7	7	7	8	7	7
86	Cattle	A140466	OgGp11:Hg19	III	3	3	4	4	3	3	64	64	32	32	64	64	6	6	5	5	6	6	6
87	Wild deer	HK8_13	Og10:Hg36	IV	4	4	4	4	4	4	32	32	32	32	32	32	5	5	5	5	5	5	5
88	Wild deer	HK13_12	Og10:Hg45	IV	5	4	4	4	4	4	16	32	32	32	32	32	4	5	5	5	5	5	5
89	Wild deer	TS15_1	Og103:Hg14	IV	6	5	5	5	5	6	8	16	16	16	16	8	3	4	4	4	4	3	4
90	Wild deer	TS09_1	Og131:Hg45	IV	3	3	3	3	3	3	64	64	64	64	64	64	6	6	6	6	6	6	6
91	Human	GST_1_25	Og146:Hg21	IV	5	5	6	6	5	5	16	16	8	8	16	16	4	4	3	3	4	4	4
92	Human	OT84	Og146:Hg21	IV	4	4	4	5	4	4	32	32	32	16	32	32	5	5	5	4	5	5	5
93	Human	GST_1_30	Og146:Hg28	IV	4	4	4	4	4	4	32	32	32	32	32	32	5	5	5	5	5	5	5
94	Wild deer	HK3_1	Og146:Hg28	IV	4	4	4	4	4	4	32	32	32	32	32	32	5	5	5	5	5	5	5
95	Wild deer	TS12-1	Og174:Hg8 D	IV	4	4	5	5	4	4	32	32	16	16	32	32	5	5	4	4	5	5	5
96	Wild deer	TS15_13	Og21:Hg25	IV	5	5	7	6	5	5	16	16	4	8	16	16	4	4	2	3	4	4	4
97	Wild deer	HK11_21	Og22:Hg16	IV	4	3	3	4	3	3	32	64	64	32	64	64	5	6	6	5	6	6	6
98	Wild deer	HK6_1	Og43:Hg25	IV	4	4	4	4	4	4	32	32	32	32	32	32	5	5	5	5	5	5	5
99	Wild deer	HY25_18	Og54:Hg45	IV	3	3	3	3	3	3	64	64	64	64	64	64	6	6	6	6	6	6	6
100	Wild deer	HK16_2	OgGp15:Hg14	IV	3	4	4	4	3	3	64	32	32	32	64	64	6	5	5	5	6	6	5.5
101	Wild deer	HY28_7	OgGp8:Hg4	IV	2	2	2	2	2	2	128	128	128	128	128	128	7	7	7	7	7	7	7
102	Wild deer	HK11_13	OgGp8:Hg4	IV	5	5	6	6	5	5	16	16	8	8	16	16	4	4	3	3	4	4	4
103	Wild deer	HK14_1	OgUT:Hg2	IV	4	4	3	4	3	4	32	32	64	32	64	32	5	5	6	5	6	5	5
